# Supplementary material for: Data of patients undergoing rehabilitation programs
Source: Data Brief. 2020 Mar 16;30:105419. doi: 10.1016/j.dib.2020.105419 (PMC7110331; doi:10.1016/j.dib.2020.105419)
Supplement: Supplementary Data S1 — Supplementary Raw Research Data. This is open data under the CC BY license http://creativecommons.org/licenses/by/4.0/ [file mmc1.xml]

<?xml version="1.0" encoding="utf-8" standalone="no"?>
<data>
  <datasets>
    <author>ruggiero.seccia@uniroma1.it</author>
    <type>1</type>
    <dataset>
      <name>Data of patients entering a rehabilitation program</name>
      <caption />
      <description>This is a data set made up of anagraphical, social and clinical records related to patient entered a rehabilitation program. Each record has further associated a performance measurement – called Barthel Index (BI) - which is widely recognized as a metric for assessing the Activities Daily Living (ADL) level.</description>
      <filetype>
        <name />
      </filetype>
      <filesize />
      <source>0</source>
      <sourcename>Original Data</sourcename>
      <access>
        <type>1</type>
        <name>Data available in data repository</name>
        <reponame>Figshare</reponame>
        <PersistentId>10.6084/m9.figshare.11663277</PersistentId>
        <deeplinkurl>https://figshare.com/s/7aab7ad2d351f53dbe2f</deeplinkurl>
      </access>
    </dataset>
  </datasets>
</data>
